# Supplementary material for: Cancer During Pregnancy: Navigating Clinical and Research Challenges
Source: Curr Oncol. 2026 May 19;33(5):296. doi: 10.3390/curroncol33050296 (PMC13204943; doi:10.3390/curroncol33050296)
Supplement: Supplementary file 1 [file curroncol-33-00296-s001.zip]

Archive with 1 entries (1 files):
- curroncol-4208076-supplementary.pdf
